# Supplementary material for: Impact of Endocrine Therapy for Cancer on Periodontal Health: A Systematic Review
Source: Cancers (Basel). 2025 Sep 19;17(18):3066. doi: 10.3390/cancers17183066 (PMC12468678; doi:10.3390/cancers17183066)
Supplement: Supplementary file 1 [file cancers-17-03066-s001.zip]

Archive with 1 entries (1 files):
- cancers-3830606-supplementary.pdf
